# Supplementary material for: A critical role for heme synthesis and succinate in the regulation of pluripotent states transitions
Source: eLife. 2023 Jul 10;12:e78546. doi: 10.7554/eLife.78546 (PMC10425175; doi:10.7554/eLife.78546)
Supplement: Figure 1—figure supplement 1—source data 1. [file elife-78546-fig1-figsupp1-data1.zip]

Archive with 3 entries (2 files):
- Figure 1 - Suppl fig 1 - Source files/
- Figure 1 - Suppl fig 1 - Source files/Fig 1 - supp fig 1 - source - ALAD_TUBa.jpg
- Figure 1 - Suppl fig 1 - Source files/Figure 1 - supplementary figure 1 - source data.pdf
