# Supplementary material for: A critical role for heme synthesis and succinate in the regulation of pluripotent states transitions
Source: eLife. 2023 Jul 10;12:e78546. doi: 10.7554/eLife.78546 (PMC10425175; doi:10.7554/eLife.78546)
Supplement: Figure 2—source data 1. [file elife-78546-fig2-data1.zip]

Archive with 5 entries (4 files):
- Figure 2 - Source files 1/
- Figure 2 - Source files 1/Fig 2 - source data 1 - GAPDH.png
- Figure 2 - Source files 1/Fig 2 - source data 1 - pSMAD3.png
- Figure 2 - Source files 1/Fig 2 - source data 1 - SMAD3.png
- Figure 2 - Source files 1/figure 2 - source data 1.pdf
