# Supplementary material for: A critical role for heme synthesis and succinate in the regulation of pluripotent states transitions
Source: eLife. 2023 Jul 10;12:e78546. doi: 10.7554/eLife.78546 (PMC10425175; doi:10.7554/eLife.78546)
Supplement: Figure 2—source data 2. [file elife-78546-fig2-data2.zip]

Archive with 4 entries (3 files):
- Figure 2 - Source files 2/
- Figure 2 - Source files 2/Fig 2 - source data 2 - GAPDH.jpg
- Figure 2 - Source files 2/Fig 2 - source data 2 - OXPHOS.jpg
- Figure 2 - Source files 2/figure 2 - source data 2.pdf
