# Supplementary material for: A critical role for heme synthesis and succinate in the regulation of pluripotent states transitions
Source: eLife. 2023 Jul 10;12:e78546. doi: 10.7554/eLife.78546 (PMC10425175; doi:10.7554/eLife.78546)
Supplement: Figure 2—source data 3. [file elife-78546-fig2-data3.zip]

Archive with 7 entries (6 files):
- Figure 2 - Source files 3/
- Figure 2 - Source files 3/figure 2- source data 3 - ERK.png
- Figure 2 - Source files 3/figure 2- source data 3 - pERK.png
- Figure 2 - Source files 3/figure 2- source data 3 - SMAD3.png
- Figure 2 - Source files 3/figure 2- source data 3 GAPDH.png
- Figure 2 - Source files 3/figure 2- source data 3 pSMAD3.png
- Figure 2 - Source files 3/figure 2- source data 3.pdf
