# Supplementary material for: A critical role for heme synthesis and succinate in the regulation of pluripotent states transitions
Source: eLife. 2023 Jul 10;12:e78546. doi: 10.7554/eLife.78546 (PMC10425175; doi:10.7554/eLife.78546)
Supplement: Figure 2—figure supplement 1—source data 1. [file elife-78546-fig2-figsupp1-data1.zip]

Archive with 4 entries (3 files):
- Figure 2 - Suppl fig 1 - Source files 1/
- Figure 2 - Suppl fig 1 - Source files 1/Figure 2 - suppl fig 1 - source files 1 - GAPDH.jpg
- Figure 2 - Suppl fig 1 - Source files 1/Figure 2 - suppl fig 1 - source files 1 - pEIF2a.jpg
- Figure 2 - Suppl fig 1 - Source files 1/Figure 2 - suppl fig 1 - source files 1.pdf
