# Supplementary material for: A critical role for heme synthesis and succinate in the regulation of pluripotent states transitions
Source: eLife. 2023 Jul 10;12:e78546. doi: 10.7554/eLife.78546 (PMC10425175; doi:10.7554/eLife.78546)
Supplement: Figure 2—figure supplement 1—source data 4. [file elife-78546-fig2-figsupp1-data4.zip]

Archive with 5 entries (4 files):
- Figure 2 - Suppl fig 1 - Source files 4/
- Figure 2 - Suppl fig 1 - Source files 4/Figure 2 supplementary figure 1 - source files 4 - ERK.jpg
- Figure 2 - Suppl fig 1 - Source files 4/Figure 2 supplementary figure 1 - source files 4 - GAPDH.jpg
- Figure 2 - Suppl fig 1 - Source files 4/Figure 2 supplementary figure 1 - source files 4 - pERK.jpg
- Figure 2 - Suppl fig 1 - Source files 4/Figure 2 supplementary figure 1 - source files 4.pdf
